# Supplementary material for: CRISPRi screen for enhancing heterologous α-amylase yield in Bacillus subtilis
Source: J Ind Microbiol Biotechnol. 2022 Dec 23;50(1):kuac028. doi: 10.1093/jimb/kuac028 (PMC9936203; doi:10.1093/jimb/kuac028)
Supplement: kuac028_Supplemental_Files [file kuac028_supplemental_files.zip]

Archive with 5 entries (5 files):
- Supplementary_file_1.docx
- Supplementary_file_2.xlsx
- Supplementary_file_3.xlsx
- Supplementary_file_4.xlsx
- Supplementary_file_5.bed.txt
