# Supplementary material for: CRISPRi screen for enhancing heterologous α-amylase yield in Bacillus subtilis
Source: J Ind Microbiol Biotechnol. 2022 Dec 23;50(1):kuac028. doi: 10.1093/jimb/kuac028 (PMC9936203; doi:10.1093/jimb/kuac028)
Supplement: kuac028_Supplemental_Files [file kuac028_supplemental_files.zip › Supplementary_file_2.xlsx]

## Sheet: Candidates
target

## Sheet: Predicted ncRNA
id

## Sheet: Differentially expressed (Codin
id

## Sheet: Differentially expressed (Non-C
id

## Sheet: K-means clustering (Coding)
cluster

## Sheet: K-means clustering (Non-Coding 
cluster

## Sheet: GO enrichment
rank

## Sheet: KEGG pathway enrichment
pathway
